# Supplementary material for: Exploring simvastatin, an antihyperlipidemic drug, as a potential topical antibacterial agent
Source: Sci Rep. 2015 Nov 10;5:16407. doi: 10.1038/srep16407 (PMC4639749; doi:10.1038/srep16407)
Supplement: Supplementary Data [file srep16407-s2.xls]

## Sheet: differentially expressed
			LFQ intensity
Protein ID	Gene names	Protein names	control 1	control 2	control 3	simvastatin 1	simvastatin 2	simvastatin 3	Fold Change	p-value (t-test)	pathway mappings
Q8NW68	thrS MW1626	30S ribosomal protein S7	15.7228	15.5537	14.9626	17.6236	18.2691	17.8595	2.5044	0.00109399	Aminoacyl-tRNA biosynthesis
Q99W78	clpC SAV0525	Putative aldehyde dehydrogenase SAV2122 (EC 1.2.1.3)	14.8056	13.4946	14.0493	16.2766	16.7523	16.3124	2.3305	0.0047107
Q6GGC0	dnaK SAR1657	Isocitrate dehydrogenase [NADP] (IDH) (EC 1.1.1.42) (IDP) (NADP(+)-specific ICDH) (Oxalosuccinate decarboxylase)	12.1152	13.1944	12.8103	14.4127	14.8166	15.3278	2.1456	0.00648708	RNA degradation
Q5HE76	murA2 murZ SACOL2116	L-threonine dehydratase catabolic TdcB (EC 4.3.1.19) (Threonine deaminase)	15.1058	15.5959	14.9899	17.2968	17.6265	17.1873	2.1397	0.000716475
Q8NXE7	clpB MW0857	30S ribosomal protein S9	16.5254	17.0614	16.1429	18.268	17.9396	19.1644	1.8808	0.014207
Q99SC3	pdp pyn SAV2136	ATP-dependent Clp protease ATP-binding subunit ClpC	16.757	16.6309	16.3285	18.2857	18.3166	18.4549	1.7803	0.000204519
Q8NWQ4	tdcB MW1327	30S ribosomal protein S11	14.0148	14.597	15.1036	16.1587	16.1858	16.3633	1.6641	0.00659003
Q6GEK4	adk SAR2314	Diacetyl reductase [(S)-acetoin forming] (EC 1.1.1.304) (Acetoin(diacetyl) reductase) (AR) (Meso-2;3-butanediol dehydrogenase)	15.4745	15.9432	15.1052	16.9558	17.5192	16.994	1.6487	0.0055412	Purine metabolism
Q8NXU1	adh MW0568	Alcohol dehydrogenase (ADH) (EC 1.1.1.1)	18.6039	18.7017	18.5086	19.9569	20.5638	20.2037	1.6366	0.000897803	Glycolysis / Gluconeogenesis/3-Chloroacrylic acid degradation/Fatty acid metabolism
Q99WZ7	pflB SAV0226	Chaperone protein ClpB	16.8414	16.3602	16.8068	18.2244	18.3676	18.2774	1.6204	0.000541615	Butanoate metabolism/Pyruvate metabolism
Q6GJC2	rpsG SAR0551	Clumping factor A (Fibrinogen receptor A) (Fibrinogen-binding protein A)	14.2556	14.8432	13.6543	15.2932	16.2083	16.0166	1.5883	0.0229028	Ribosome
Q6GHH9	rpsB SAR1232	Pyridoxal 5'-phosphate synthase subunit PdxS (PLP synthase subunit PdxS) (EC 4.3.3.6) (Pdx1)	15.9682	16.2563	15.7993	17.1388	17.6461	17.398	1.3864	0.0021946	Ribosome
Q99T33	SAV1845	ATP-dependent Clp protease ATP-binding subunit ClpL	16.9401	17.3036	16.7303	18.022	18.6446	18.4521	1.3816	0.00514923
Q6GHN0	pyrE SAR1181	ATP-dependent protease ATPase subunit HslU (Unfoldase HslU)	14.254	14.6205	13.8681	15.3877	15.745	15.6324	1.3407	0.00514765	Pyrimidine metabolism
Q6GEW3	upp SAR2200	Uracil phosphoribosyltransferase (EC 2.4.2.9) (UMP pyrophosphorylase) (UPRTase)	15.943	16.0603	16.0026	17.0246	17.3206	17.6468	1.3287	0.00190486
Q5HGG2	infB SACOL1288	Formate acetyltransferase (EC 2.3.1.54) (Pyruvate formate-lyase)	18.3087	18.4601	18.0402	19.7366	19.4279	19.622	1.3259	0.000958435
Q6GJF0	pdxS SAR0522	Protein translocase subunit SecA 1	15.1045	15.5817	15.156	16.0432	16.9267	16.5036	1.2104	0.0150802
Q8NY74	MW0361	L-lactate dehydrogenase 2 (L-LDH 2) (EC 1.1.1.27)	16.994	17.0158	16.718	18.3496	18.1202	17.8312	1.1911	0.00259364
Q8NUM9	ldhB MW2521	Threonine--tRNA ligase (EC 6.1.1.3) (Threonyl-tRNA synthetase) (ThrRS)	17.4448	17.4241	17.3155	18.5256	18.5073	18.4859	1.1113	1.17847e-05
Q6GJD0	rplA SAR0543	Catalase (EC 1.11.1.6)	14.7574	14.5287	14.262	15.3678	15.6323	15.7699	1.0739	0.00442417	Ribosome
Q6GKU4	dnaA SAR0001	30S ribosomal protein S5	16.8932	16.712	17.2027	18.3083	17.3349	18.3424	1.0593	0.0423005
Q6G9Q4	glnA SAS1242	Putative pyridoxine kinase (EC 2.7.1.35) (PN/PL/PM kinase) (Pyridoxal kinase) (Pyridoxamine kinase) (Vitamin B6 kinase)	14.9055	14.6097	14.2731	15.2338	16.0035	15.4641	0.971	0.0293003
Q6GJC0	tuf SAR0553	Alanine dehydrogenase 1 (EC 1.4.1.1)	16.0554	16.5636	15.9143	16.992	16.91	17.4552	0.9412	0.0223935
Q99UE2	katA SAV1334	UDP-N-acetylglucosamine--N-acetylmuramyl-(pentapeptide) pyrophosphoryl-undecaprenol N-acetylglucosamine transferase (EC 2.4.1.227) (Undecaprenyl-PP-MurNAc-pentapeptide-UDPGlcNAc GlcNAc transferase)	12.7096	13.1689	13.6367	13.7599	14.2023	14.3429	0.9299	0.0438984	Tryptophan metabolism
Q99SH6	cshA SAV2081	UPF0365 protein SAV1573	16.9747	16.7534	16.6701	17.6227	17.9456	17.5097	0.8932	0.00494768
Q99SD6	SAV2122	Iron-sulfur cluster repair protein ScdA	13.9719	13.7174	13.2807	14.5204	14.3556	14.7508	0.8856	0.0188491	Butanoate metabolism/Pyruvate metabolism/3-Chloroacrylic acid degradation/Fatty acid metabolism
Q99TS3	SAV1573	Lipoteichoic acid synthase [Cleaved into: Glycerol phosphate lipoteichoic acid synthase (LTA synthase) (EC 2.7.8.-) (Polyglycerol phosphate synthase); Processed glycerol phosphate lipoteichoic acid synthase]	14.3148	13.6399	13.7599	14.4473	15.0923	14.635	0.82	0.0440752
Q8NWZ7	hslU clpY MW1137	Pyrimidine-nucleoside phosphorylase (PYNP) (EC 2.4.2.2)	13.4635	13.3954	13.6271	14.2182	14.2928	14.3747	0.7998	0.000626764
Q8NUR7	clpL MW2469	Chaperone protein DnaK (HSP70) (Heat shock 70 kDa protein) (Heat shock protein 70)	19.4237	19.5788	19.4546	20.3427	20.2798	20.1777	0.781	0.000318914
Q6GKH9	butA SAR0129	DEAD-box ATP-dependent RNA helicase CshA (EC 3.6.4.13)	15.6731	15.6102	15.4413	16.3391	16.5129	16.1273	0.7515	0.00460132
Q8NW61	icd citC MW1638	Elongation factor Tu (EF-Tu)	19.9385	20.062	20.0845	20.7281	20.9699	20.5853	0.7327	0.00376082
Q6GEK8	rpsK SAR2310	Enolase (EC 4.2.1.11) (2-phospho-D-glycerate hydro-lyase) (2-phosphoglycerate dehydratase)	19.2752	19.1798	19.0866	19.6336	20.3801	19.6787	0.7169	0.0443811	Ribosome
Q6GA12	pyrC SAS1135	Putative universal stress protein SAV1710	17.3593	17.6687	17.2994	18.3195	18.3702	17.7295	0.6973	0.0414351	Pyrimidine metabolism
Q6GF08	rsbW SAR2153	Translation initiation factor IF-2	16.6439	16.6723	16.5021	17.1137	17.3731	17.2946	0.6543	0.00215987
Q8NY70	guaB MW0366	Methylenetetrahydrofolate--tRNA-(uracil-5-)-methyltransferase TrmFO (EC 2.1.1.74) (Folate-dependent tRNA (uracil-5-)-methyltransferase) (Folate-dependent tRNA(M-5-U54)-methyltransferase)	14.5148	14.3363	14.0289	14.7066	15.1657	14.9057	0.6326	0.0312597
P0A3Y6	aphA	Uncharacterized protein SAOUHSC_00094	14.7137	14.8077	14.8935	15.4159	15.2246	15.6177	0.6144	0.0079115
Q2G260	SAOUHSC_00094	Diaminopimelate decarboxylase (DAP decarboxylase) (DAPDC) (EC 4.1.1.20)	12.6302	13.0326	12.7428	13.1607	13.5212	13.4971	0.5912	0.0240417
Q5HIC4	hchA SACOL0597	Bacterial non-heme ferritin (EC 1.16.3.2)	16.6028	16.5634	16.807	16.9127	17.2375	17.5004	0.5591	0.0396901
Q99SX9	purB SAV1908	UDP-N-acetylglucosamine 1-carboxyvinyltransferase 2 (EC 2.5.1.7) (Enoylpyruvate transferase 2) (UDP-N-acetylglucosamine enolpyruvyl transferase 2) (EPT 2)	13.951	13.8462	13.9785	14.4757	14.3981	14.4371	0.5116	0.000375074
Q99T01	SAV1880	Protein GrpE (HSP-70 cofactor)	16.6875	16.821	16.7382	17.1073	17.4654	17.1353	0.4871	0.0159604
Q6GEW9	atpH SAR2194	2-C-methyl-D-erythritol 4-phosphate cytidylyltransferase 2 (EC 2.7.7.60) (4-diphosphocytidyl-2C-methyl-D-erythritol synthase 2) (MEP cytidylyltransferase 2) (MCT 2)	14.6877	14.3482	14.3921	15.0847	14.7773	14.9591	0.4643	0.0288294
Q6GEL8	rpsI SAR2300	NADH dehydrogenase-like protein SAV0941 (EC 1.6.99.-)	16.2644	16.3983	16.0701	16.543	16.777	16.7914	0.4596	0.0211287	Ribosome
Q6GH51	parE grlB SAR1366	Signal transduction protein TRAP (Target of RNAIII-activating protein)	15.2512	15.0789	15.1592	15.4634	15.8178	15.4551	0.4155	0.0325882
Q99VM2	secA1 SAV0753	Putative phosphoesterase SACOL1020 (EC 3.1.-.-)	14.368	14.7085	14.4466	14.7458	15.0736	14.8752	0.3904	0.0496409
Q6GHH6	frr SAR1235	30S ribosomal protein S2	17.6822	17.6573	17.5675	18	17.9962	17.9282	0.3391	0.00126891
Q8NWA9	grpE MW1533	Pyruvate dehydrogenase E1 component subunit alpha (EC 1.2.4.1)	17.8855	17.7951	17.7709	17.9058	18.0089	17.9375	0.1336	0.0448582
Q6GHU0	trxA SAR1118	Phosphoenolpyruvate-protein phosphotransferase (EC 2.7.3.9) (Phosphotransferase system; enzyme I)	17.8848	17.9051	17.9559	17.5137	17.6264	17.7699	-0.2785	0.0224802
Q6GGU2	ndk SAR1478	Trigger factor (TF) (EC 5.2.1.8) (PPIase)	18.1074	18.1813	17.8084	17.7752	17.6228	17.6652	-0.3445	0.04839	Pyrimidine metabolism/Purine metabolism
Q8NYH4	scdA MW0235	UPF0051 protein SAV0846	15.8585	15.7806	15.8206	15.2326	15.5549	15.5239	-0.3828	0.021922
Q2FZP6	murE SAOUHSC_00954	Serine-protein kinase RsbW (EC 2.7.11.1) (Anti-sigma-B factor) (Sigma-B negative effector RsbW)	15.1516	14.9249	14.939	14.5664	14.6403	14.6265	-0.394	0.00681828
Q99VE0	SAV0941	Glutamine synthetase (GS) (EC 6.3.1.2) (Glutamate--ammonia ligase)	18.1116	18.0491	18.1067	17.4599	17.6752	17.691	-0.4803	0.00339361
Q99VF9	SAV0846	Valine--tRNA ligase (EC 6.1.1.9) (Valyl-tRNA synthetase) (ValRS)	15.4783	15.6263	15.827	14.9832	15.1113	15.3797	-0.4858	0.0346747
Q5HFY4	ald1 SACOL1478	Molecular chaperone Hsp31 and glyoxalase 3 (EC 4.2.1.130) (Glyoxalase III) (Holdase) (Holding molecular chaperone)	18.4714	18.3836	18.6774	17.9557	18.1194	17.9629	-0.4982	0.0081799
Q5HH01	ptsI SACOL1092	Pyridoxal 5'-phosphate synthase subunit PdxT (EC 4.3.3.6) (Pdx2) (Pyridoxal 5'-phosphate synthase glutaminase subunit) (EC 3.5.1.2)	13.8213	14.2257	14.0756	13.6024	13.2821	13.6754	-0.5209	0.0367699
Q2G015	clfA SAOUHSC_00812	Aminoglycoside 3'-phosphotransferase (EC 2.7.1.95) (APH(3')III) (Kanamycin kinase; type III) (Neomycin-kanamycin phosphotransferase type III)	16.8908	17.0607	17.1902	16.4136	16.6158	16.5366	-0.5253	0.00741963
Q5HG20	lysA SACOL1435	Tryptophan--tRNA ligase (EC 6.1.1.2) (Tryptophanyl-tRNA synthetase) (TrpRS)	15.3963	15.1484	15.2995	14.4225	14.8171	15.0078	-0.5322	0.0464468
Q6GEK2	rplO SAR2316	Isoleucine--tRNA ligase (EC 6.1.1.5) (Isoleucyl-tRNA synthetase) (IleRS)	17.1092	17.0305	16.9038	16.2094	16.7312	16.4699	-0.5444	0.0283453	Ribosome
Q6GGH0	efp SAR1606	30S ribosomal protein S16	18.1503	18.2451	18.0526	17.2976	17.8297	17.6783	-0.5474	0.0309808
Q6GHP2	ileS SAR1169	50S ribosomal protein L15	16.5177	16.6309	16.5563	15.7012	16.2095	16.1177	-0.5589	0.0250042	Aminoacyl-tRNA biosynthesis/Valine, leucine and isoleucine biosynthesis
Q99WW8	ispD2 SAV0255	GTP cyclohydrolase FolE2 (EC 3.5.4.16)	14.3713	14.4157	14.827	13.9655	13.7235	14.1679	-0.5856	0.0390595
Q5HI96	pdxK SACOL0626	Thioredoxin (Trx)	18.7639	18.4981	18.9843	18.2494	18.0348	18.162	-0.5999	0.0175011
Q99VG8	metN2 SAV0837	Alkyl hydroperoxide reductase subunit F (EC 1.8.1.-)	15.7136	15.5664	15.7293	14.6683	15.2617	15.273	-0.6021	0.0433294
Q6GHJ7	rpsP SAR1214	ATP synthase subunit delta (ATP synthase F(1) sector subunit delta) (F-type ATPase subunit delta) (F-ATPase subunit delta)	16.0896	15.8455	16.0416	15.6097	15.3305	15.1919	-0.6149	0.0128814	Ribosome
Q6G9W2	trmFO gid SAS1185	tRNA uridine 5-carboxymethylaminomethyl modification enzyme MnmG (Glucose-inhibited division protein A)	13.4714	12.9701	13.3485	12.8845	12.6675	12.3158	-0.6406	0.0459561
Q7A4W3	traP SA1653	Phosphoribosylglycinamide formyltransferase (EC 2.1.2.2) (5'-phosphoribosylglycinamide transformylase) (GAR transformylase) (GART)	14.3884	14.4079	14.5562	13.4117	14.1465	13.8616	-0.6442	0.0430893
Q99TJ8	valS SA1488	Inosine-5'-monophosphate dehydrogenase (IMP dehydrogenase) (IMPD) (IMPDH) (EC 1.1.1.205)	18.5081	18.4121	18.5007	17.9319	17.5792	17.9618	-0.6494	0.00685579	Aminoacyl-tRNA biosynthesis/Valine, leucine and isoleucine biosynthesis
Q99W83	pdxT SAV0520	UPF0342 protein SAV1845	18.4782	18.2409	18.4368	17.6607	17.7724	17.7574	-0.6552	0.00127719
Q8NXX2	folE2 MW0521	Ribosome-recycling factor (RRF) (Ribosome-releasing factor)	17.4153	17.1006	17.3982	16.8895	16.4484	16.5428	-0.6778	0.0158575
Q5HN41	ftnA SERP1431	UDP-N-acetylmuramoyl-L-alanyl-D-glutamate--L-lysine ligase (EC 6.3.2.7) (L-lysine-adding enzyme) (UDP-MurNAc-L-Ala-D-Glu:L-Lys ligase) (UDP-MurNAc-tripeptide synthetase) (UDP-N-acetylmuramyl-tripeptide synthetase)	13.819	14.1739	13.9907	13.3118	13.5124	12.9403	-0.7397	0.0196783
Q6GI13	purM SAR1045	Methionine--tRNA ligase (EC 6.1.1.10) (Methionyl-tRNA synthetase) (MetRS)	16.8902	16.9059	17.0009	15.7602	16.6431	16.0497	-0.7813	0.0407178
Q5HII6	metG SACOL0533	Histidine protein kinase SaeS (EC 2.7.13.3) (Sensor protein SaeS) (Staphylococcus exoprotein expression protein S)	13.5652	13.7134	13.299	13.1165	12.7678	12.2371	-0.8186	0.0444056
Q99TF3	SAV1710	Adenylosuccinate lyase (ASL) (EC 4.3.2.2) (Adenylosuccinase) (ASase)	15.4888	15.8269	15.9173	14.9441	14.5937	15.0785	-0.8721	0.0109804
Q8NX88	purH MW0956	Phosphoribosylformylglycinamidine cyclo-ligase (EC 6.3.3.1) (AIR synthase) (AIRS) (Phosphoribosyl-aminoimidazole synthetase)	15.4218	15.5002	15.958	14.505	14.5073	15.2294	-0.8794	0.0400421	Purine metabolism/One carbon pool by folate
Q6GEK0	rpsE SAR2318	Chromosomal replication initiator protein DnaA	14.8445	14.7104	15.0086	14.031	13.7255	14.0905	-0.9055	0.00311793	Ribosome
Q8NX89	purN MW0955	DNA topoisomerase 4 subunit B (EC 5.99.1.3) (Topoisomerase IV subunit B)	14.0433	14.127	13.7988	12.6947	13.4256	12.9511	-0.9658	0.014868	One carbon pool by folate
Q5HIR6	ahpF SACOL0451	Methionine import ATP-binding protein MetN 2 (EC 3.6.3.-)	13.7853	13.0018	13.7332	12.1595	12.7345	12.5965	-1.0099	0.0301059
Q8NWR4	murG MW1307	Uncharacterized protein MW0361	15.332	15.4275	15.076	14.079	14.4436	14.189	-1.0412	0.00229363
Q99VQ4	ltaS SAV0719	Dihydroorotase (DHOase) (EC 3.5.2.3)	16.7999	16.9224	16.7295	15.4878	16.1412	15.61	-1.0709	0.00678842
Q6GIL4	eno SAR0832	Elongation factor P (EF-P)	15.635	15.5177	15.7577	15.1666	14.1534	14.254	-1.1122	0.0279462	Glycolysis / Gluconeogenesis/RNA degradation
Q99VR8	saeS SAV0705	Bifunctional purine biosynthesis protein PurH [Includes: Phosphoribosylaminoimidazolecarboxamide formyltransferase (EC 2.1.2.3) (AICAR transformylase); IMP cyclohydrolase (EC 3.5.4.10) (ATIC) (IMP synthase) (Inosinicase)]	15.4584	15.9106	15.2726	13.7921	14.3844	14.9834	-1.1605	0.0417252
Q820A6	pdhA SA0943.1	Adenylate kinase (AK) (EC 2.7.4.3) (ATP-AMP transphosphorylase) (ATP:AMP phosphotransferase) (Adenylate monophosphate kinase)	17.2256	16.9218	17.2304	15.7104	15.996	15.9633	-1.236	0.000818415	Valine, leucine and isoleucine biosynthesis/Butanoate metabolism/Glycolysis / Gluconeogenesis/Pyruvate metabolism
Q6GD93	mnmG gidA SAR2797	50S ribosomal protein L1	18.6837	18.5133	19.2416	17.4555	17.2915	17.3198	-1.4572	0.00296198
Q6GI89	trpS SAR0964	Nucleoside diphosphate kinase (NDK) (NDP kinase) (EC 2.7.4.6) (Nucleoside-2-P kinase)	14.57	14.9472	13.6522	12.955	12.8551	12.934	-1.4751	0.0187127	Aminoacyl-tRNA biosynthesis/Tryptophan metabolism
Q6GG30	tig SAR1755	UPF0435 protein SAV1880	15.0033	15.4285	14.569	12.8671	13.779	13.4587	-1.6319	0.0110186
Q5HH71	SACOL1020	Orotate phosphoribosyltransferase (OPRT) (OPRTase) (EC 2.4.2.10)	15.0055	15.066	15.1812	13.0481	13.2186	13.7569	-1.7429	0.00136709
											25
